# Supplementary material for: Genetic Diversity and Population Structure of Ethiopian Sheep Populations Revealed by High-Density SNP Markers
Source: Front Genet. 2017 Dec 22;8:218. doi: 10.3389/fgene.2017.00218 (PMC5744078; doi:10.3389/fgene.2017.00218)
Supplement: TABLE S3 — Genetic differentiation (FST) between the study sheep breeds based on analysis of 40,770 SNPs. [file Table_3.XLSX]

## Sheet: Sheet1
Table S3. Genetic differentiation (FST) between the study sheep breeds based on analysis of 40,770 SNPs
Breed	Adilo	Arsi-Bale	BHS	Horro	Menz	Red Maasai	Namaqua Afrikaner	African Dorper	Egyptain Barki	Moroccan	Local Awassi	Afshari	Indian Garole	Barbados Blackbelly	Brazilian Creole	Churra	Australian Merino	Dorset Horn
Adilo	0
Arsi-Bale	0.04609	0
BHS	0.06085	0.06497	0
Horro	0.0298	0.01778	0.05451	0
Menz	0.07391	0.07382	0.07037	0.05356	0
Red Maasai	0.05255	0.05785	0.02912	0.04784	0.0625	0
Namaqua Afrikaner	0.21125	0.22235	0.20119	0.2015	0.20491	0.1815	0
African Dorper	0.12489	0.1265	0.10624	0.11905	0.11874	0.0994	0.21053	0
Egyptain Barki	0.09968	0.09942	0.09529	0.09094	0.07612	0.08405	0.19128	0.10036	0
Moroccan	0.08946	0.08847	0.08667	0.08194	0.06919	0.07519	0.17088	0.0837	0.02166	0
Local Awassi	0.09986	0.09971	0.09371	0.0916	0.07279	0.08585	0.18212	0.10344	0.03052	0.03457	0
Afshari	0.12946	0.12984	0.1241	0.12032	0.10217	0.11333	0.20824	0.1283	0.05804	0.05969	0.0448	0
Indian Garole	0.21237	0.21618	0.20951	0.20322	0.19072	0.19518	0.28541	0.2019	0.14375	0.13621	0.13015	0.15023	0
Barbados Blackbelly	0.1405	0.14342	0.14021	0.13502	0.12705	0.12805	0.22423	0.13298	0.09169	0.07127	0.09923	0.12194	0.19246	0
Brazilian Creole	0.14534	0.14388	0.14588	0.13861	0.12589	0.13131	0.2133	0.11667	0.07432	0.0512	0.08168	0.1036	0.17122	0.10662	0
Churra	0.15025	0.14849	0.14986	0.14353	0.12983	0.13497	0.21709	0.11986	0.07714	0.04956	0.08568	0.10656	0.17871	0.11056	0.07005	0
Australian Merino	0.14177	0.14056	0.14173	0.13494	0.12303	0.12686	0.20853	0.11077	0.06873	0.0433	0.0785	0.10008	0.16934	0.10375	0.05829	0.05898	0
Dorset Horn	0.26765	0.27075	0.26967	0.25932	0.2502	0.24815	0.32718	0.193	0.19779	0.16918	0.19855	0.22017	0.28312	0.21757	0.17042	0.18234	0.17057	0
