# Supplementary material for: Genetic Diversity and Population Structure of Ethiopian Sheep Populations Revealed by High-Density SNP Markers
Source: Front Genet. 2017 Dec 22;8:218. doi: 10.3389/fgene.2017.00218 (PMC5744078; doi:10.3389/fgene.2017.00218)
Supplement: TABLE S4 — Reynolds’ genetic distance between the 18 sheep breeds based on analysis of 40,770 SNPs. [file Table_4.XLSX]

## Sheet: Sheet1
Table S4. Reynolds ‘genetic distance between the 18 sheep breeds based on analysis of 40,770 SNPs
Breed	Adilo	Arsi-Bale	BHS	Horro	Menz	Red Maasai	Namaqua Afrikaner	African Dorper	Egyptain Barki	Moroccan	Local Awassi	Afshari	Indian Garole	Barbados Blackbelly	Brazilian Creole	Churra	Australian Merino	Dorset Horn
Adilo	0
Arsi-Bale	0.04718	0
BHS	0.06278	0.06717	0
Horro	0.03025	0.01794	0.05606	0
Menz	0.07679	0.07669	0.07296	0.05505	0
Red Maasai	0.05398	0.05959	0.02955	0.04902	0.06454	0
Namaqua Afrikaner	0.23731	0.25148	0.22464	0.22502	0.22929	0.20028	0
African Dorper	0.13341	0.13524	0.11231	0.12676	0.12641	0.1047	0.23639	0
Egyptain Barki	0.10501	0.10472	0.10014	0.09535	0.07918	0.0878	0.2123	0.10576	0
Moroccan	0.09371	0.09264	0.09066	0.0855	0.0717	0.07817	0.18739	0.08741	0.0219	0
Local Awassi	0.10521	0.10504	0.0984	0.09607	0.07558	0.08976	0.20104	0.10919	0.03099	0.03519	0
Afshari	0.13864	0.13908	0.1325	0.12819	0.10778	0.12028	0.23349	0.13731	0.05979	0.06154	0.04583	0
Indian Garole	0.23872	0.24357	0.2351	0.22717	0.21162	0.21713	0.33604	0.22552	0.15519	0.14642	0.13944	0.16279	0
Barbados Blackbelly	0.1514	0.15481	0.15107	0.14505	0.13587	0.13703	0.2539	0.14269	0.09617	0.07394	0.10451	0.13004	0.21377	0
Brazilian Creole	0.15705	0.15535	0.15768	0.14921	0.13455	0.14077	0.23991	0.12406	0.07723	0.05255	0.08521	0.10937	0.18781	0.11274	0
Churra	0.16281	0.16074	0.16235	0.15493	0.13906	0.14499	0.24474	0.12767	0.08028	0.05083	0.08957	0.11268	0.19687	0.11716	0.07262	0
Australian Merino	0.15288	0.15148	0.15283	0.14496	0.13128	0.13565	0.23387	0.1174	0.07121	0.04427	0.08175	0.10545	0.18553	0.10953	0.06006	0.06079	0
Dorset Horn	0.31149	0.31573	0.31426	0.30019	0.28795	0.28522	0.39627	0.21444	0.22038	0.18535	0.22133	0.24867	0.33284	0.24535	0.18683	0.20131	0.18701	0
